# Supplementary material for: Tracking Extensive Portfolio of Cyanotoxins in Five-Year Lake Survey and Identifying Indicator Metabolites of Cyanobacterial Taxa
Source: Environ Sci Technol. 2024 Aug 30;58(37):16560–9. doi: 10.1021/acs.est.4c04813 (PMC11411708; doi:10.1021/acs.est.4c04813)
Supplement: Supplementary file 2 — es4c04813_si_002.xlsx [file es4c04813_si_002.xlsx]

## Sheet: target_metabolites
Head to tail plots of MS2 spectra for target metabolites comparing a representative lake sample with the available reference standard material
Anabaenopeptin A
Sample type	reference standard	Greifensee sample
Sample used to generate reference spectrum	240115_StdB_LoadStd1_EluteStd2	40115_GS_Load31Aug2_Elute31Aug1
Anabaenopeptin B
Sample type	reference standard	Greifensee sample
Sample used to generate reference spectrum	240115_StdM_LoadStd1_EluteStd2	40115_GS_Load24Aug2_Elute24Aug1
Oscillamide Y
Sample type	reference standard	Greifensee sample
Sample used to generate reference spectrum	240115_StdM_LoadStd1_EluteStd2	40115_GS_Load24Aug2_Elute24Aug1
[D-Asp3,(E)-Dhb7]MC-RR
Sample type	reference standard	Greifensee sample
Sample used to generate reference spectrum	221117_Std_LoadH2O_EluteStd1	221117_GS_Load08Sep8_Elute08Sep1
MC-LR
Sample type	reference standard	Greifensee sample
Sample used to generate reference spectrum	221117_Std_LoadH2O_EluteStd1	221117_GS_Load08Sep8_Elute08Sep1
MC-RR
Sample type	reference standard	Greifensee sample
Sample used to generate reference spectrum	221117_Std_LoadH2O_EluteStd1	221117_GS_Load08Sep8_Elute08Sep1
MC-YR
Sample type	reference standard	Greifensee sample
Sample used to generate reference spectrum	221117_Std_LoadH2O_EluteStd1	221117_GS_Load08Sep8_Elute08Sep1
MC-LA
Sample type	reference standard	Greifensee sample
Sample used to generate reference spectrum	20200218_0164_LoadH2O_EluteCalmix_025	20200218_0053_LoadH2O_Elute20190821GreifA1
[D-Asp3]MC-LR
Sample type	reference standard	Greifensee sample
Sample used to generate reference spectrum	221117_Std_LoadH2O_EluteStd1	221117_GS_Load08Sep8_Elute08Sep1

## Sheet: MetaboliteList
Greifensee suspect metabolites identified based on MS2 annotation supported by in silico precitions
Confidence Level 2: probable structure
No.	Protein Name	Molecule Name	Molecule Formula
1	Anabaenopeptin	Anabaenopeptin F	C42H62N10O9
2	Anabaenopeptin	Anabaenopeptin D	C44H57N7O9
3	Anabaenopeptin	Anabaenopeptin 871	C46H61N7O10
4	Anabaenopeptin	Anabaenopeptin J	C41H59N7O9
5	Anabaenopeptin	Nodulapeptin 865	C44H63N7O11
6	Anabaenopeptin	Anabaenopeptin 807	C42H61N7O9
7	Anabaenopeptin	Anabaenopeptin 820	C41H60N10O8
8	Anabaenopeptin	Anabaenopeptin C	C41H60N8O9
9	Anabaenopeptin	Anabaenopeptin NZ825	C45H59N7O8
10	Anabaenopeptin	Ferintoic acid A	C46H58N8O9
11	Anabaenopeptin	Ferintoic acid B	C47H60N8O9
12	Anabaenopeptin	Nodulapeptin 821	C43H63N7O9
13	Anabaenopeptin	Nodulapeptin 855b	C42H61N7O10S
14	Microcystis	MC-KynA	C50H66N8O13
15	Microcystis	MC-(H2)YA	C49H67N7O13
16	Microcystis	[NMe-Ala7]MC-LR	C49H76N10O12
17	Microcystis	[D-Leu1]MC-HphR	C56H80N10O12
18	Microginin	Microginin 580	C29H48N4O8
19	Microginin	Microginin 757	C39H59N5O10
20	Microginin	Microginin 791	C39H58ClN5O10
21	Microginin	Oscillaginin A	C29H47ClO8N4
22	Microginin	Microginin FR5	C38H55N5O9
23	Microginin	Microginin 761B	C37H52ClN5O10
24	other cyclic peptide	Planktocyclin	C39H60N8O8S
25	Cyanopeptolin	Planktopeptin BL1125	C54H79N9O17
26	linear depsipeptide	Aeruginosamide	C30H48N4O4S

## Sheet: AnabaenopeptinF
Compound	Anabaenopeptin F
CyanoMetDB_ID	CyanoMetDB_0805
Molecular formula	C42H62N10O9
Buildongblock string	[(Phe )--(NMeAla)--(Hty)--(Ile)--(D-Lys)]--CO--(Arg)
Smiles	C[C@H]1C(N[C@@H](CC2=CC=CC=C2)C(NCCCC[C@@H](NC(N[C@@H](C(O)=O)CCC/N=C(N)\N)=O)C(N[C@@H]([C@H](C)CC)C(NC(CCC3=CC=C(O)C=C3)C(N1C)=O)=O)=O)=O)=O
Sample type	Greifensee 3-meter depth
Sample used to generate reference spectrum	210713_GSEx_Load03Sep2_Elute03Sep1
Precursor	m/z	851.477
Precursor	adduct	M+H+													MS2 spectrum	HCD30					Other candidates indicated by MetFrag
	No.	1													Scan Number	m/z	Intensity	Relative	Segment Number		MetFrag	Score	InChI	MonoisotopicMass	CompoundName	Identifier	MetFrag_Values	MolecularFormula	SMILES	FormulasOfExplPeaks	ExplPeaks	NumberPeaksUsed	NoExplPeaks
	Precursor														10749	201.098	68768704	100	1		125.096	1	InChI=1S/C42H62N10O9/c1-5-25(2)34-38(57)47-31(21-18-27-16-19-29(53)20-17-27)39(58)52(4)26(3)35(54)48-33(24-28-12-7-6-8-13-28)36(55)45-22-10-9-14-30(37(56)51-34)49-42(61)50-32(40(59)60)15-11-23-46-41(43)44/h6-8,12-13,16-17,19-20,25-26,30-34,53H,5,9-11,14-15,18,21-24H2,1-4H3,(H,45,55)(H,47,57)(H,48,54)(H,51,56)(H,59,60)(H4,43,44,46)(H2,49,50,61)/t25-,26+,30-,31?,32-,33+,34+/m1/s1	850.47	Anabaenopeptin F	CyanoMetDB_0805	753.0;958.0;653.0;1058.0;610.0;765.0;710.0;710.0;653.0;305.0;610.0;1001.0;305.0;405.0;305.0;958.0;610.0;610.0;958.0;653.0;610.0;958.0;1058.0;610.0;1934.0;610.0;915.0;1015.0;1058.0;958.0;753.0;1058.0;1015.0;915.0;696.0;1934.0;653.0;1058.0;610.0;305.0;1001.0;305.0;405.0;915.0;305.0;610.0;360.0	C42H62N10O9	C[C@H]1C(N[C@@H](CC2=CC=CC=C2)C(NCCCC[C@@H](NC(N[C@@H](C(O)=O)CCC/N=C(N)\N)=O)C(N[C@@H]([C@H](C)CC)C(NC(CCC3=CC=C(O)C=C3)C(N1C)=O)=O)=O)=O)=O	112.086875915527:[C5H11N3-H]+;113.070678710938:[C5H9N2O]+;114.054969787598:[C5H7NO2]+H+;115.086738586426:[C5H9N2O+H]+H+;116.070678710938:[C5H9NO2]+H+;140.081253051758:[C6H11N3O-H]+;141.065979003906:[C6H10N2O2-H]+;142.050491333008:[C6H9NO3-H]+;157.108825683594:[C6H12N4O]+H+;158.092590332031:[C6H12N3O2]+;159.076614379883:[C6H10N2O3]+H+;169.133865356445:[C9H17N2O]+;173.103607177734:[C6H13N4O2]+;175.…	112.086875915527_6.8;113.070678710938_1.2;114.054969787598_10.0;115.086738586426_4.2;116.070678710938_7.3;140.081253051758_0.9;141.065979003906_2.1;142.050491333008_1.5;157.108825683594_2.2;158.092590332031_9.0;159.076614379883_7.5;169.133865356445_1.2;173.103607177734_1.6;175.119171142578_181.4;201.098419189453_999.0;231.149795532227_8.7;233.128540039063_3.0;263.139526367188_9.6;269.125457763672…	63	47
	Formula	[C44H57N7O9+H]+													10749	175.119	12489143	18.1611	1		122.314	0.9778	InChI=1S/C42H62N10O9/c1-24(2)34-38(57)47-30(18-16-28-17-19-33(53)25(3)22-28)39(58)52(5)26(4)35(54)48-32(23-27-12-7-6-8-13-27)36(55)45-20-10-9-14-29(37(56)51-34)49-42(61)50-31(40(59)60)15-11-21-46-41(43)44/h6-8,12-13,17,19,22,24,26,29-32,34,53H,9-11,14-16,18,20-21,23H2,1-5H3,(H,45,55)(H,47,57)(H,48,54)(H,51,56)(H,59,60)(H4,43,44,46)(H2,49,50,61)/t26-,29+,30?,31+,32-,34-/m0/s1	850.47	Anabaenopeptin E	CyanoMetDB_0803	753.0;710.0;653.0;610.0;610.0;765.0;710.0;710.0;653.0;305.0;610.0;1001.0;305.0;405.0;305.0;958.0;610.0;1015.0;958.0;653.0;610.0;958.0;610.0;1934.0;1015.0;915.0;1015.0;958.0;753.0;1058.0;1015.0;915.0;696.0;1934.0;653.0;1058.0;610.0;305.0;1201.0;305.0;405.0;1013.0;305.0;610.0;360.0	C42H62N10O9	C[C@H]1C(N[C@@H](CC2=CC=CC=C2)C(NCCCC[C@@H](NC(N[C@@H](C(O)=O)CCC/N=C(N)\N)=O)C(N[C@@H](C(C)C)C(NC(CCC3=CC(C)=C(O)C=C3)C(N1C)=O)=O)=O)=O)=O	112.086875915527:[C5H11N3-H]+;113.070678710938:[C5H10N2O-H]+;114.054969787598:[C5H7NO2]+H+;115.086738586426:[C5H10N2O]+H+;116.070678710938:[C5H9NO2]+H+;140.081253051758:[C6H11N3O-H]+;141.065979003906:[C6H10N2O2-H]+;142.050491333008:[C6H9NO3-H]+;157.108825683594:[C6H12N4O]+H+;158.092590332031:[C6H12N3O2]+;159.076614379883:[C6H10N2O3]+H+;169.133865356445:[C9H17N2O]+;173.103607177734:[C6H13N4O2]+;17…	112.086875915527_6.8;113.070678710938_1.2;114.054969787598_10.0;115.086738586426_4.2;116.070678710938_7.3;140.081253051758_0.9;141.065979003906_2.1;142.050491333008_1.5;157.108825683594_2.2;158.092590332031_9.0;159.076614379883_7.5;169.133865356445_1.2;173.103607177734_1.6;175.119171142578_181.4;201.098419189453_999.0;231.149795532227_8.7;233.128540039063_3.0;263.139526367188_9.6;269.125457763672…	63	45
	Theoretical m/z	851.477													10749	851.479	4.43305e+06	6.44632	1		86.6826	0.6929	InChI=1S/C42H62N10O9/c1-25(2)34-38(57)47-31(21-18-27-16-19-29(53)20-17-27)39(58)52(4)26(3)35(54)48-33(24-28-12-7-6-8-13-28)36(55)45-22-10-9-14-30(37(56)51-34)49-42(60)50-32(40(59)61-5)15-11-23-46-41(43)44/h6-8,12-13,16-17,19-20,25-26,30-34,53H,9-11,14-15,18,21-24H2,1-5H3,(H,45,55)(H,47,57)(H,48,54)(H,51,56)(H4,43,44,46)(H2,49,50,60)/t26-,30+,31-,32?,33-,34-/m0/s1	850.47	Anabaenopeptin MM850	CyanoMetDB_0806	753.0;710.0;653.0;610.0;653.0;765.0;753.0;753.0;653.0;665.0;653.0;1001.0;665.0;865.0;665.0;958.0;610.0;610.0;958.0;653.0;610.0;958.0;1058.0;610.0;915.0;1015.0;1101.0;958.0;1058.0;1058.0;710.0;696.0;1834.0;653.0;2034.0;610.0;1058.0;1001.0;865.0;915.0;1158.0;610.0;360.0	C42H62N10O9	C[C@H]1C(N[C@H](C(NCCCC[C@H](C(N[C@H](C(N[C@H](C(N1C)=O)CCC2=CC=C(C=C2)O)=O)C(C)C)=O)NC(NC(CCC/N=C(N)\N)C(OC)=O)=O)=O)CC3=CC=CC=C3)=O	112.086875915527:[C5H11N3-H]+;113.070678710938:[C5H10N2O-H]+;114.054969787598:[C5H7NO2]+H+;115.086738586426:[C5H10N2O]+H+;116.070678710938:[C5H9NO2]+H+;140.081253051758:[C6H11N3O-H]+;141.065979003906:[C6H10N2O2-H]+;142.050491333008:[C6H9NO3-H]+;157.108825683594:[C6H12N4O]+H+;158.092590332031:[C6H11N3O2]+H+;159.076614379883:[C6H10N2O3]+H+;169.133865356445:[C9H17N2O]+;173.103607177734:[C6H12N4O2]+H…	112.086875915527_6.8;113.070678710938_1.2;114.054969787598_10.0;115.086738586426_4.2;116.070678710938_7.3;140.081253051758_0.9;141.065979003906_2.1;142.050491333008_1.5;157.108825683594_2.2;158.092590332031_9.0;159.076614379883_7.5;169.133865356445_1.2;173.103607177734_1.6;175.119171142578_181.4;201.098419189453_999.0;231.149795532227_8.7;233.128540039063_3.0;263.139526367188_9.6;269.125457763672…	63	43
	Measured m/z	851.479													10749	651.388	2.3198e+06	3.37334	1		67.9221	0.543	InChI=1S/C42H62N10O9/c1-25(2)34-38(57)47-31(21-18-27-16-19-29(53)20-17-27)39(58)52(4)26(3)35(54)48-33(24-28-12-6-5-7-13-28)36(55)45-22-10-8-14-30(37(56)51-34)49-42(61)50-32(40(59)60)15-9-11-23-46-41(43)44/h5-7,12-13,16-17,19-20,25-26,30-34,53H,8-11,14-15,18,21-24H2,1-4H3,(H,45,55)(H,47,57)(H,48,54)(H,51,56)(H,59,60)(H4,43,44,46)(H2,49,50,61)	850.47	Anabaenopeptin B1	CyanoMetDB_0804	710.0;653.0;610.0;653.0;1115.0;753.0;753.0;1158.0;1058.0;653.0;1001.0;958.0;610.0;610.0;958.0;653.0;610.0;958.0;1058.0;610.0;915.0;1015.0;1101.0;958.0;1058.0;710.0;696.0;2034.0;653.0;2034.0;610.0;1058.0;1001.0;865.0;915.0;1158.0;610.0;360.0	C42H62N10O9	O=C(N(C(C)C(NC(CC1=CC=CC=C1)C2=O)=O)C)C(NC(C(C(C)C)NC(C(CCCCN2)NC(NC(CCCCNC(N)=N)C(O)=O)=O)=O)=O)CCC3=CC=C(O)C=C3	113.070678710938:[C5H10N2O-H]+;114.054969787598:[C5H7NO2]+H+;115.086738586426:[C5H10N2O]+H+;116.070678710938:[C5H9NO2]+H+;140.081253051758:[C6H12N3O-2H]+;141.065979003906:[C6H10N2O2-H]+;142.050491333008:[C6H9NO3-H]+;157.108825683594:[C8H12NO2+2H]+H+;158.092590332031:[C6H10N3O2+H]+H+;159.076614379883:[C6H10N2O3]+H+;169.133865356445:[C9H17N2O]+;231.149795532227:[C14H19N2O]+;233.128540039063:[C13H16…	113.070678710938_1.2;114.054969787598_10.0;115.086738586426_4.2;116.070678710938_7.3;140.081253051758_0.9;141.065979003906_2.1;142.050491333008_1.5;157.108825683594_2.2;158.092590332031_9.0;159.076614379883_7.5;169.133865356445_1.2;231.149795532227_8.7;233.128540039063_3.0;263.139526367188_9.6;269.125457763672_1.2;286.149505615234_2.4;291.172546386719_1.6;316.201202392578_1.7;376.224304199219_7.5…	63	38
	Mass error (ppm)	1.52699													10749	114.055	686486	0.998253	1
	Fragment name	[M+H]+													10749	178.287	684853	0.995879	1		Note:	For the 4 candidates, annotation does not suggest Anabaenopeptin MM850 and Anabaenopeptin B1; based on 316 and 263 mass, the candidate should be Anabaenopeptin F.
	Notes														10749	263.14	663913	0.96543	1
															10749	130.098	632032	0.91907	1
	No.	2													10749	158.093	622341	0.904978	1		Anabaenopeptin E
	Fragment 1														10749	231.15	596019	0.866701	1
	Formula	[C38H55N9O8]+H+													10749	376.224	519242	0.755055	1
	Theoretical m/z	766.42484													10749	159.077	517289	0.752216	1
	Measured m/z	766.42626953125													10749	116.071	504835	0.734106	1
	Mass error (ppm)	1.86519													10749	112.087	469339	0.682489	1
	Fragment name	[|b-ion-type|-Hty-Ile-CO-Arg-(D-Lys)-Phe-|y-ion-type|]+H+													10749	833.471	395060	0.574477	1
	Notes														10749	201.142	392534	0.570803	1
															10749	201.133	391887	0.569863	1
	No.	3													10749	544.288	355109	0.516382	1
	Fragment 2														10749	649.374	330355	0.480386	1
	Formula	[C35H49N6O6]+													10749	623.392	329172	0.478665	1
	Theoretical m/z	649.371													10749	566.336	304356	0.44258	1
	Measured m/z	649.373657226563													10749	115.087	286912	0.417214	1
	Mass error (ppm)	4.092													10749	493.282	251442	0.365635	1
	Fragment name	[|y-ion-type|-Lys-Phe-NMeAla-Hty-Ile-CO]+													10749	657.371	241561	0.351266	1
	Notes														10749	474.307	224643	0.326665	1
															10749	766.426	208862	0.303716	1
	No.	4													10749	233.129	208460	0.303132	1
	Fragment 3														10749	633.375	202820	0.29493	1
	Formula	[C30H48N8O7]+H+													10749	459.231	194013	0.282124	1
	Theoretical m/z	633.37205													10749	823.477	193077	0.280764	1
	Measured m/z	633.374694824219													10749	201.156	182011	0.264672	1
	Mass error (ppm)	4.17578													10749	286.15	165565	0.240757	1
	Fragment name	[|c-ion-type|-Hty-Ile-CO-Arg(D-Lys)-|z-ion-type|]+H+													10749	504.321	165512	0.24068	1
	Notes														10749	564.322	161881	0.235399	1
															10749	417.252	156434	0.227479	1
	No.	5													10749	157.109	151078	0.21969	1
	Fragment 4														10749	141.066	145414	0.211453	1
	Formula	[C28H38N4O4-H]+													10749	446.314	142559	0.207302	1
	Theoretical m/z	493.28108													10749	410.211	135538	0.197093	1
	Measured m/z	493.282409667969													10749	834.446	135529	0.19708	1
	Mass error (ppm)	2.69556													10749	263.17	131311	0.190946	1
	Fragment name	[|a-ion-type|-Phe-NMeAla-Hty-Ile-CO-|y-ion-type|-H]+													10749	677.362	128522	0.18689	1
	Notes														10749	419.265	118378	0.172139	1
															10749	634.357	117766	0.171249	1
	No.	6													10749	316.201	116021	0.168712	1
	Fragment 5														10749	379.233	114673	0.166751	1
	Formula	[C20H29N3O4]+H+													10749	173.104	112680	0.163854	1
	Theoretical m/z	376.2232													10749	291.173	110327	0.160431	1
	Measured m/z	376.224304199219													10749	548.323	107374	0.156138	1
	Mass error (ppm)	2.93496													10749	142.05	106113	0.154304	1
	Fragment name	[|b-ion-type|-NMeAla-Hty-Ile-|y-ion-type|]+H+													10749	639.367	101093	0.147004	1
	Notes														10749	94.6071	100441	0.146056	1
															10749	361.261	99075	0.14407	1
	No.	7													10749	478.16	91531.4	0.1331	1
	Fragment 6														10749	201.898	91250.2	0.132691	1
	Formula	[C18H26N3O2]+													10749	500.283	87088.9	0.12664	1
	Theoretical m/z	316.20206													10749	269.125	83428.5	0.121318	1
	Measured m/z	316.201202392578													10749	501.288	83411.5	0.121293	1
	Mass error (ppm)	2.71221													10749	113.071	83096.2	0.120834	1
	Fragment name	[|z-ion-type|-(D-Lys)-Phe-NMeAla-|y-ion-type|]+													10749	282.553	83091.2	0.120827	1
	Notes														10749	331.206	81682.6	0.118779	1
															10749	169.134	81522.1	0.118545	1
	No.	8													10749	140.081	62972.5	0.0915715	1
	Fragment 7														10749	116.801	51843.1	0.0753876	1
	Formula	[C14H18N2O3]+H+
	Theoretical m/z	263.13909
	Measured m/z	263.139526367188
	Mass error (ppm)	1.65831
	Fragment name	[|b-ion-type|-NMeAla-Hty-|y-ion-type|]+H+
	Notes
	No.	9
	Fragment 8
	Formula	[C7H13N4O3]+
	Theoretical m/z	201.09825
	Measured m/z	201.098419189453
	Mass error (ppm)	0.841327
	Fragment name	[|b-ion-type|-Arg]+
	Notes
	No.	10
	Fragment 9
	Formula	[C6H13N4O2+H]+H+
	Theoretical m/z	175.119
	Measured m/z	175.119171142578
	Mass error (ppm)	0.977293
	Fragment name	[|b-ion-type|-Arg+H]+H+
	Notes
	No.	11
	Fragment 10
	Formula	[C5H7NO2]+H+
	Theoretical m/z	114.05498
	Measured m/z	114.054969787598
	Mass error (ppm)	0.0895393
	Fragment name	[|b-ion-type|-NMeAla-|b-ion-type|]+H+
	Notes

## Sheet: AnabaenopeptinD
Compound	Anabaenopeptin D
CyanoMetDB_ID	CyanoMetDB_0758
Molecular formula	C44H57N7O9
Buildongblock string	[(Phe )--(NMeAla)--(Hty)--(Val)--(Lys)]--CO--(Phe)
Smiles	CC1C(=O)NC(C(=O)NCCCCC(C(=O)NC(C(=O)NC(C(=O)N1C)CCC2=CC=C(C=C2)O)C(C)C)NC(=O)NC(CC3=CC=CC=C3)C(=O)O)CC4=CC=CC=C4
Sample type	Greifensee 3-meter depth
Sample used to generate reference spectrum	210713_GSEx_Load22Oct2_Elute22Oct1
Precursor	m/z	828.429
Precursor	adduct	M+H+													MS2 spectrum	HCD30					Other candidates indicated by MetFrag
	No.	1													Scan Number	m/z	Intensity	Relative	Segment Number		MetFrag	Score	InChI	MonoisotopicMass	CompoundName	Identifier	MetFrag_Values	MolecularFormula	SMILES	FormulasOfExplPeaks	ExplPeaks	NumberPeaksUsed	NoExplPeaks
	Precursor														14883	405.213	6.42335e+06	100	1		1275.24	1	InChI=1S/C44H57N7O9/c1-27(2)37-41(56)46-34(23-20-29-18-21-32(52)22-19-29)42(57)51(4)28(3)38(53)47-35(25-30-13-7-5-8-14-30)39(54)45-24-12-11-17-33(40(55)50-37)48-44(60)49-36(43(58)59)26-31-15-9-6-10-16-31/h5-10,13-16,18-19,21-22,27-28,33-37,52H,11-12,17,20,23-26H2,1-4H3,(H,45,54)(H,46,56)(H,47,53)(H,50,55)(H,58,59)(H2,48,49,60)/t28-,33+,34-,35-,36-,37-/m0/s1	827.422	Anabaenopeptin D	CyanoMetDB_0758	653.0;653.0;1015.0;653.0;1001.0;653.0;653.0;915.0;958.0;610.0;653.0;1058.0;915.0;753.0;610.0;1070.0;610.0;1158.0;958.0;696.0;610.0;1877.0;1113.0;610.0;915.0;1001.0;915.0;915.0;653.0;610.0;610.0;915.0;1058.0;653.0;915.0;970.0;915.0;958.0;610.0;915.0;915.0;958.0;958.0;915.0;610.0;653.0;958.0;653.0;610.0;610.0;653.0;610.0;765.0;1058.0;305.0;405.0;610.0;305.0;1553.0;610.0	C44H57N7O9	CC1C(=O)NC(C(=O)NCCCCC(C(=O)NC(C(=O)NC(C(=O)N1C)CCC2=CC=C(C=C2)O)C(C)C)NC(=O)NC(CC3=CC=CC=C3)C(=O)O)CC4=CC=CC=C4	114.054458618164:[C5H7NO2]+H+;120.080787658691:[C8H9N]+H+;129.101943969727:[C6H11N2O+H]+H+;150.090728759766:[C9H11NO]+H+;169.132354736328:[C9H17N2O]+;190.122039794922:[C12H15NO]+H+;205.132797241211:[C12H16N2O]+H+;226.153839111328:[C11H20N3O2]+;231.148773193359:[C14H19N2O]+;233.128158569336:[C13H16N2O2]+H+;249.158508300781:[C14H20N2O2]+H+;252.13688659668:[C13H21N2O3-H]+;254.14892578125:[C12H20N3O3…	114.054458618164_719.8;120.080787658691_51.2;129.101943969727_108.1;150.090728759766_55.8;169.132354736328_57.7;190.122039794922_90.5;205.132797241211_308.9;226.153839111328_94.7;231.148773193359_481.4;233.128158569336_672.5;249.158508300781_118.2;252.13688659668_97.0;254.14892578125_77.8;259.108428955078_119.6;263.138702392578_441.2;272.159606933594_67.8;277.154388427734_127.8;295.139434814453_7…	61	60
	Formula	[C44H57N7O9+H]+													14883	114.054	4.62823e+06	72.0532	1		1090.26	0.855	InChI=1S/C44H57N7O9/c1-28(2)38-41(56)47-35(24-20-30-14-8-5-9-15-30)42(57)51(3)27-37(53)46-34(23-19-29-12-6-4-7-13-29)39(54)45-25-11-10-16-33(40(55)50-38)48-44(60)49-36(43(58)59)26-31-17-21-32(52)22-18-31/h4-9,12-15,17-18,21-22,28,33-36,38,52H,10-11,16,19-20,23-27H2,1-3H3,(H,45,54)(H,46,53)(H,47,56)(H,50,55)(H,58,59)(H2,48,49,60)/t33-,34+,35+,36+,38+/m1/s1	827.422	Anabaenopeptin KVJ827	CyanoMetDB_2313	765.0;1101.0;653.0;653.0;1001.0;1877.0;1977.0;1001.0;1013.0;610.0;653.0;915.0;970.0;710.0;1058.0;1070.0;653.0;1044.0;2077.0;958.0;653.0;915.0;970.0;1101.0;610.0;610.0;1058.0;1158.0;653.0;1058.0;1001.0;753.0;610.0;958.0;1001.0;1201.0;958.0;765.0;958.0;1001.0;1001.0;1113.0;1013.0;970.0;653.0;653.0;653.0;653.0;610.0;653.0;1001.0;1001.0;1058.0;958.0;958.0;1001.0;958.0;853.0	C44H57N7O9	CCCCCC(NC(CC(O)=O)C(NC(C(OC(C(NC(C(N(C(N(C1C(O)CCC2C1=O)CC3=CC=CC=C3)=O)C)CC4=CC=C(O)C=C4)=O)C(C)C)=O)C)C(NC(C(N2)=O)CCCCC(N)=N)=O)=O)=O	114.054458618164:[C5H9NO2-H]+;120.080787658691:[C8H8N+H]+H+;129.101943969727:[C7H12O2]+H+;150.090728759766:[C9H11NO]+H+;169.132354736328:[C8H14N3O]+H+;190.122039794922:[C12H16NO]+;205.132797241211:[C12H18N2O-H]+;226.153839111328:[C11H20N3O2]+;231.148773193359:[C14H19N2O]+;233.128158569336:[C13H16N2O2]+H+;249.158508300781:[C14H20N2O2]+H+;252.13688659668:[C13H19N2O3]+H+;254.14892578125:[C11H20N5O2]…	114.054458618164_719.8;120.080787658691_51.2;129.101943969727_108.1;150.090728759766_55.8;169.132354736328_57.7;190.122039794922_90.5;205.132797241211_308.9;226.153839111328_94.7;231.148773193359_481.4;233.128158569336_672.5;249.158508300781_118.2;252.13688659668_97.0;254.14892578125_77.8;259.108428955078_119.6;263.138702392578_441.2;272.159606933594_67.8;277.154388427734_127.8;295.139434814453_7…	61	58
	Theoretical m/z	828.429													14883	233.128	4323933	67.3159	1
	Measured m/z	828.427													14883	550.302	4207726	65.5067	1
	Mass error (ppm)	2.35711													14883	635.354	4.08336e+06	63.5705	1
	Fragment name	[M+H]+													14883	178.286	3711108	57.7753	1		Note:	For the 2 candidates, annotation does not suggest Anabaenopeptin KVJ827, many fragments in Anabaenopeptin KVJ827 do not break at peptide bonds and have high mass errors.
	Notes	precursor not observed in HCD30, but observed in HCD15													14883	524.287	3.35896e+06	52.2929	1
															14883	231.149	3.09521e+06	48.1868	1
	No.	2													14883	362.207	3.05594e+06	47.5756	1		Anabaenopeptin KVJ827
	Fragment 1														14883	263.139	2.83689e+06	44.1653	1
	Formula	[C35H48N6O8]+H+													14883	552.284	2.79618e+06	43.5314	1
	Theoretical m/z	681.36082													14883	320.16	2.59849e+06	40.4538	1
	Measured m/z	681.354370117188													14883	403.234	2.47121e+06	38.4722	1
	Mass error (ppm)	9.46618													14883	651.35	2.35003e+06	36.5857	1
	Fragment name	[|b-ion-type|-NMeAla-Hty-Val-Phe-CO-Lys-|y-ion-type|]+H+													14883	373.223	2.18397e+06	34.0004	1
	Notes	High mass error, but other samples also have this prediction with lower than 5ppm mass error.													14883	205.133	1.98629e+06	30.9229	1
															14883	458.275	1.98356e+06	30.8804	1
	No.	3													14883	486.271	1.94261e+06	30.2429	1
	Fragment 2														14883	637.37	1.39757e+06	21.7577	1
	Formula	[C34H46N6O7]+H+													14883	467.23	1.24211e+06	19.3374	1
	Theoretical m/z	651.35025													14883	419.23	1117530	17.3979	1
	Measured m/z	651.349609375													14883	439.236	1.09644e+06	17.0696	1
	Mass error (ppm)	0.983534													14883	504.28	1.0643e+06	16.5692	1
	Fragment name	[|b-ion-type|-Val-Phe-CO-Lys-Phe-NMeAla-|y-ion-type|]+H+													14883	339.203	891856	13.8846	1
	Notes														14883	596.302	867249	13.5015	1
															14883	277.154	821501	12.7893	1
	No.	4													14883	449.229	800870	12.4681	1
	Fragment 3														14883	432.296	790458	12.306	1
	Formula	[C34H47N6O6]+													14883	259.108	768898	11.9704	1
	Theoretical m/z	635.35534													14883	566.295	761395	11.8535	1
	Measured m/z	635.353698730469													14883	249.159	760002	11.8319	1
	Mass error (ppm)	2.58323													14883	444.26	714785	11.1279	1
	Fragment name	[|y-ion-type|-Lys-Phe-NMeAla-Hty-Val]+													14883	129.102	695181	10.8227	1
	Notes														14883	488.284	667840	10.3971	1
															14883	663.351	660260	10.2791	1
	No.	5													14883	401.217	641582	9.98828	1
	Fragment 4														14883	252.137	623985	9.71433	1
	Formula	[C29H37N5O6]+H+													14883	520.295	614374	9.5647	1
	Theoretical m/z	552.2818													14883	351.206	610172	9.49928	1
	Measured m/z	552.284423828125													14883	226.154	608681	9.47606	1
	Mass error (ppm)	4.75089													14883	578.298	603778	9.39973	1
	Fragment name	[|b-ion-type|-Phe-CO-Lys-Phe-NMeAla-|y-ion-type|]+H+													14883	317.185	597677	9.30475	1
	Notes														14883	190.122	582068	9.06176	1
															14883	681.354	561207	8.73698	1
	No.	6													14883	431.226	550293	8.56707	1
	Fragment 5														14883	316.2	532762	8.29415	1
	Formula	[C28H37N5O5]+H+													14883	605.344	522768	8.13856	1
	Theoretical m/z	524.28689													14883	254.149	500426	7.79073	1
	Measured m/z	524.286865234375													14883	529.309	466666	7.26515	1
	Mass error (ppm)	0.0472368													14883	295.139	454871	7.08153	1
	Fragment name	[|y-ion-type|-Phe-NMeAla-Hty-Val-|y-ion-type|]+H+													14883	460.288	441231	6.86917	1
	Notes														14883	272.16	435793	6.78452	1
															14883	609.374	424102	6.6025	1
	No.	7													14883	667.392	403855	6.2873	1
	Fragment 6														14883	410.205	393636	6.12821	1
	Formula	[C20H28N4O5]+H+													14883	493.281	393104	6.11992	1
	Theoretical m/z	405.21335													14883	379.238	391927	6.10159	1
	Measured m/z	405.213134765625													14883	534.268	383634	5.97249	1
	Mass error (ppm)	0.531163													14883	169.132	371282	5.7802	1
	Fragment name	[|z-ion-type|-(D-Lys)-Phe-NMeAla-|y-ion-type|]+													14883	150.091	358496	5.58114	1
	Notes														14883	120.081	329258	5.12596	1
	No.	8
	Fragment 7
	Formula	[C19H27N3O4]+H+
	Theoretical m/z	362.20754
	Measured m/z	362.206909179688
	Mass error (ppm)	1.7416
	Fragment name	[|b-ion-type|-NMeAla-Hty-Val-|y-ion-type|]+H+
	Notes
	No.	9
	Fragment 8
	Formula	[C14H18N2O3]+H+
	Theoretical m/z	263.13909
	Measured m/z	263.138702392578
	Mass error (ppm)	1.47301
	Fragment name	[|b-ion-type|-NMeAla-Hty-|y-ion-type|]+H+
	Notes
	No.	10
	Fragment 9
	Formula	[C13H16N2O2]+H+
	Theoretical m/z	233.12852
	Measured m/z	233.128158569336
	Mass error (ppm)	1.55035
	Fragment name	[|b-ion-type|-Phe-NMeAla-|y-ion-type|]+H+
	Notes
	No.	11
	Fragment 10
	Formula	[C5H7NO2]+H+
	Theoretical m/z	114.05498
	Measured m/z	114.054458618164
	Mass error (ppm)	4.57132
	Fragment name	[|b-ion-type|-NMeAla-|b-ion-type|]+H+
	Notes

## Sheet: Anabaneopeptin871
Compound	Anabaenopeptin 871
CyanoMetDB_ID	CyanoMetDB_0668
Molecular formula	C46H61N7O10
Buildongblock string	[(Hty)--(NMeAla)--(Hty)--(Ile)--(Lys)]--CO--(Phe)
Smiles	O=C(NC(CC1=CC=CC=C1)C(O)=O)NC(CCCCNC(C(CCC2=CC=C(O)C=C2)NC3=O)=O)C(NC(C(CC)C)C(NC(CCC4=CC=C(O)C=C4)C(N(C)C3C)=O)=O)=O
Sample type	Greifensee 3-meter depth
Sample used to generate reference spectrum	210713_GSEx_Load22Oct3_Elute22Oct2
Precursor	m/z	872.455
Precursor	adduct	M+H+													MS2 spectrum	HCD30					Other candidates indicated by MetFrag
	No.	1													Scan Number	m/z	Intensity	Relative	Segment Number		MetFrag	Score	InChI	MonoisotopicMass	CompoundName	Identifier	MetFrag_Values	MolecularFormula	SMILES	FormulasOfExplPeaks	ExplPeaks	NumberPeaksUsed	NoExplPeaks
	Precursor														13871	405.213	25982754	100	1		864.031	1	InChI=1S/C46H61N7O10/c1-5-28(2)39-43(59)49-37(25-19-31-16-22-34(55)23-17-31)44(60)53(4)29(3)40(56)48-36(24-18-30-14-20-33(54)21-15-30)41(57)47-26-10-9-13-35(42(58)52-39)50-46(63)51-38(45(61)62)27-32-11-7-6-8-12-32/h6-8,11-12,14-17,20-23,28-29,35-39,54-55H,5,9-10,13,18-19,24-27H2,1-4H3,(H,47,57)(H,48,56)(H,49,59)(H,52,58)(H,61,62)(H2,50,51,63)	871.448	Anabaenopeptin 871	CyanoMetDB_0668	610.0;610.0;653.0;653.0;610.0;1553.0;1001.0;1113.0;958.0;1001.0;753.0;653.0;958.0;610.0;653.0;710.0;610.0;1877.0;696.0;970.0;958.0;753.0;653.0;1115.0;710.0;1115.0;1101.0;1144.0;653.0;1115.0;915.0;1001.0;696.0;1201.0;970.0;1070.0;958.0;610.0;1001.0;653.0;610.0;1058.0;958.0;1058.0;958.0;710.0	C46H61N7O10	O=C(NC(CC1=CC=CC=C1)C(O)=O)NC(CCCCNC(C(CCC2=CC=C(O)C=C2)NC3=O)=O)C(NC(C(CC)C)C(NC(CCC4=CC=C(O)C=C4)C(N(C)C3C)=O)=O)=O	114.054443359375:[C5H7NO2]+H+;120.080352783203:[C8H9N]+H+;129.101654052734:[C6H12N2O]+H+;164.106063842773:[C10H11NO+2H]+H+;169.133163452148:[C9H17N2O]+;205.133255004883:[C12H15N2O+H]+H+;226.154754638672:[C11H20N3O2]+;231.149063110352:[C14H19N2O]+;233.128051757813:[C13H18N2O2-H]+;249.160125732422:[C14H20N2O2]+H+;254.149673461914:[C12H20N3O3]+;263.139099121094:[C14H18N2O3]+H+;277.154083251953:[C15H…	114.054443359375_581.7;120.080352783203_53.4;129.101654052734_101.4;164.106063842773_41.3;169.133163452148_43.8;205.133255004883_210.5;226.154754638672_65.2;231.149063110352_337.0;233.128051757813_404.5;249.160125732422_101.7;254.149673461914_61.5;263.139099121094_356.1;277.154083251953_219.2;303.133178710938_66.8;320.160614013672_294.0;339.204650878906_77.0;362.207000732422_520.4;373.22149658203…	66	46
	Formula	[C46H61N7O10+H]+													13871	114.054	15129909	58.2306	1
	Theoretical m/z	872.455													13871	635.354	14926562	57.448	1
	Measured m/z	872.453													13871	596.308	14580171	56.1148	1
	Mass error (ppm)	2.02578													13871	362.207	13534742	52.0913	1
	Fragment name	[M+H]+													13871	550.302	12180420	46.8789	1		Note:	MetFrag only suggests one candidate.
	Notes														13871	568.312	11883645	45.7367	1
															13871	233.128	10520193	40.4891	1
	No.	2													13871	178.289	9637396	37.0915	1
	Fragment 1														13871	263.139	9261707	35.6456	1
	Formula	[C36H50N6O8]+H+													13871	231.149	8765940	33.7375	1
	Theoretical m/z	695.37648													13871	695.375	8286987	31.8942	1
	Measured m/z	695.375061035156													13871	403.234	7.98807e+06	30.7437	1
	Mass error (ppm)	2.04057													13871	320.161	7646379	29.4287	1
	Fragment name	[|z-ion-type|-Lys-CO-Phe-Ile-Hty-NMeAla-|c-ion-type|]+H+													13871	637.369	5847030	22.5035	1
	Notes														13871	277.154	5700782	21.9406	1
															13871	486.27	5.65202e+06	21.753	1
	No.	3													13871	458.276	5.5437e+06	21.3361	1
	Fragment 2														13871	205.133	5.47355e+06	21.0661	1
	Formula	[C30H41N5O6]+H+													13871	432.296	3.77478e+06	14.528	1
	Theoretical m/z	568.31312													13871	373.221	3.53625e+06	13.61	1
	Measured m/z	568.312377929688													13871	504.279	3.46025e+06	13.3175	1
	Mass error (ppm)	1.30574													13871	449.24	3.26638e+06	12.5713	1
	Fragment name	[|y-ion-type|-Ile-Hty-NMeAla-Hty-|c-ion-type|]+H+													13871	483.259	3.09569e+06	11.9144	1
	Notes														13871	564.318	2.9795e+06	11.4672	1
															13871	681.362	2.88181e+06	11.0912	1
	No.	4													13871	578.298	2774323	10.6776	1
	Fragment 3														13871	249.16	2644778	10.179	1
	Formula	[C21H32N4O4-H]+													13871	129.102	2.63644e+06	10.1469	1
	Theoretical m/z	403.2341													13871	511.255	2463813	9.48249	1
	Measured m/z	403.233734130859													13871	444.26	2.40385e+06	9.25172	1
	Mass error (ppm)	0.907337													13871	463.257	2355240	9.06463	1
	Fragment name	[|y-ion-type|-Lys-CO-Phe-Ile-|a-ion-type|-H]+													13871	610.32	2.33465e+06	8.98537	1
	Notes														13871	552.317	2.30527e+06	8.87232	1
															13871	663.35	2.12202e+06	8.16704	1
	No.	5													13871	488.287	2.08724e+06	8.03319	1
	Fragment 4														13871	339.205	2.00228e+06	7.7062	1
	Formula	[C16H21N3O4]+H+													13871	534.309	1.99115e+06	7.66334	1
	Theoretical m/z	320.16056													13871	872.463	1.94092e+06	7.47005	1
	Measured m/z	320.160614013672													13871	431.229	1.89592e+06	7.29682	1
	Mass error (ppm)	0.168708													13871	303.133	1.73657e+06	6.68355	1
	Fragment name	[|z-ion-type|-Lys-CO-Phe-|c-ion-type|]+H+													13871	226.155	1694988	6.52351	1
	Notes														13871	667.374	1.64638e+06	6.33642	1
															13871	460.292	1.63715e+06	6.30092	1
	No.	6													13871	649.372	1.61362e+06	6.21034	1
	Fragment 5														13871	254.15	1.60035e+06	6.15929	1
	Formula	[C14H18N2O3]+H+													13871	619.347	1.44444e+06	5.55924	1
	Theoretical m/z	263.13909													13871	548.313	1.42703e+06	5.49224	1
	Measured m/z	263.139099121094													13871	405.264	1392682	5.36002	1
	Mass error (ppm)	0.0346626													13871	120.08	1388631	5.34443	1
	Fragment name	[|y-ion-type|-NMeAla-Hty-|b-ion-type|]+H+													13871	387.242	1340759	5.16019	1
	Notes														13871	317.183	1.31744e+06	5.07042	1
															13871	505.286	1.30824e+06	5.03502	1
	No.	7													13871	221.322	1.29956e+06	5.00162	1
	Fragment 6														13871	169.266	1.2804e+06	4.92788	1
	Formula	[C6H12N2O]+H+													13871	442.278	1.26333e+06	4.86217	1
	Theoretical m/z	129.10229													13871	498.81	1.26096e+06	4.85308	1
	Measured m/z	129.101654052734													13871	516.289	1.18845e+06	4.57398	1
	Mass error (ppm)	4.92592													13871	114.046	1153102	4.43795	1
	Fragment name	[|y-ion-type|-Ile-|y-ion-type|]+H+													13871	169.133	1.1388e+06	4.3829	1
	Notes														13871	164.106	1.07326e+06	4.13066	1
															13871	149.457	941703	3.62434	1
	No.	8													13871	128.648	936700	3.60508	1
	Fragment 7														13871	144.397	903273	3.47643	1
	Formula	[C5H7NO2]+H+													13871	172.241	882834	3.39777	1
	Theoretical m/z	114.05498													13871	114.173	819543	3.15418	1
	Measured m/z	114.054443359375													13871	115.012	804683	3.09699	1
	Mass error (ppm)	4.7051
	Fragment name	[|b-ion-type|-NMeAla-|b-ion-type|]+H+
	Notes

## Sheet: AnabaenopeptinJ
Compound	Anabaenopeptin J
CyanoMetDB_ID	CyanoMetDB_0869
Molecular formula	C41H59N7O9
Buildongblock string	[(Phe)--(NMeAla)--(Hty)--(Val)--(D-Lys)]--CO--(Ile)
Smiles	CC[C@H]([C@H](NC(N[C@@H]1CCCCNC([C@H](CC2=CC=CC=C2)NC([C@H](C)N(C)C([C@H](CCC3=CC=C(O)C=C3)NC([C@H](C(C)C)NC1=O)=O)=O)=O)=O)=O)C(O)=O)C
Sample type	Greifensee 3-meter depth
Sample used to generate reference spectrum	210713_GSEx_Load22Oct2_Elute22Oct1
Precursor	m/z	794.445
Precursor	adduct	M+H+													MS2 spectrum	HCD30					Other candidates indicated by MetFrag
	No.	1													Scan Number	m/z	Intensity	Relative	Segment Number		MetFrag	Score	InChI	MonoisotopicMass	CompoundName	Identifier	MetFrag_Values	MolecularFormula	SMILES	FormulasOfExplPeaks	ExplPeaks	NumberPeaksUsed	NoExplPeaks
	Precursor														14760	405.213	4.14358e+06	100	1		1025.1206691060322	1.0	InChI=1S/C41H59N7O9/c1-7-25(4)34(40(55)56)47-41(57)45-30-15-11-12-22-42-36(51)32(23-28-13-9-8-10-14-28)44-35(50)26(5)48(6)39(54)31(21-18-27-16-19-29(49)20-17-27)43-38(53)33(24(2)3)46-37(30)52/h8-10,13-14,16-17,19-20,24-26,30-34,49H,7,11-12,15,18,21-23H2,1-6H3,(H,42,51)(H,43,53)(H,44,50)(H,46,52)(H,55,56)(H2,45,47,57)/t25-,26+,30-,31+,32+,33+,34+/m1/s1	793.4374265	Anabaenopeptin J	CyanoMetDB_0869	1553.0;653.0;653.0;653.0;653.0;653.0;1058.0;653.0;958.0;915.0;958.0;610.0;653.0;653.0;610.0;610.0;1001.0;958.0;753.0;1058.0;1013.0;915.0;610.0;915.0;1877.0;610.0;915.0;753.0;653.0;610.0;710.0;1058.0;610.0;1144.0;915.0;958.0;958.0;753.0;653.0;610.0;610.0;610.0;710.0;753.0;1158.0;958.0;653.0;1101.0;970.0;610.0;305.0;405.0;1015.0	C41H59N7O9	CC[C@H]([C@H](NC(N[C@@H]1CCCCNC([C@H](CC2=CC=CC=C2)NC([C@H](C)N(C)C([C@H](CCC3=CC=C(O)C=C3)NC([C@H](C(C)C)NC1=O)=O)=O)=O)=O)=O)C(O)=O)C	114.0462036:[C9H8-2H]+;114.0544586:[C5H7NO2]+H+;120.0807419:[C8H9N]+H+;129.1021423:[C6H12N2O]+H+;150.0912628:[C9H11NO]+H+;190.1213684:[C12H15NO]+H+;199.1438751:[C10H17N2O2+H]+H+;205.1333618:[C12H16N2O]+H+;225.1221771:[C11H17N2O3]+;226.1535034:[C11H20N3O2]+;231.1487274:[C14H19N2O]+;233.128006:[C13H16N2O2]+H+;249.1595001:[C14H20N2O2]+H+;261.1588745:[C15H20N2O2]+H+;263.138916:[C14H18N2O3]+H+;277.154…	114.0462036_49.5;114.0544586_551.8;120.0807419_42.4;129.1021423_65.5;150.0912628_41.2;190.1213684_51.3;199.1438751_68.2;205.1333618_150.0;225.1221771_45.6;226.1535034_82.4;231.1487274_332.9;233.128006_434.6;249.1595001_84.4;261.1588745_55.3;263.138916_355.2;277.1546021_97.6;297.1922302_65.1;316.2008972_48.2;317.1851196_59.0;320.1601563_206.8;339.2030334_85.3;359.2061768_50.8;362.2073059_424.8;373…	66	53
	Formula	[C41H59N7O9+H]+													14760	114.054	2.28884e+06	55.2381	1
	Theoretical m/z	794.445													14760	233.128	1.80247e+06	43.5004	1
	Measured m/z	794.443													14760	518.298	1.79948e+06	43.4281	1
	Mass error (ppm)	1.76564													14760	362.207	1.76213e+06	42.5268	1
	Fragment name	[M+H]+													14760	550.302	1.73434e+06	41.856	1		Note:	MetFrag only suggests one candidate
	Notes	precursor not observed in HCD30, but observed in HCD15													14760	635.354	1.701e+06	41.0516	1
															14760	617.364	1.61219e+06	38.9082	1
	No.	2													14760	490.303	1.53427e+06	37.0276	1
	Fragment 1														14760	263.139	1473129	35.5521	1
	Formula	[C35H47N6O8+H]+H+													14760	231.149	1.3808e+06	33.3238	1
	Theoretical m/z	681.36082													14760	403.233	1154573	27.8641	1
	Measured m/z	681.3637695													14760	637.371	995480	24.0246	1
	Mass error (ppm)	4.32884													14760	178.294	981316	23.6828	1
	Fragment name	[|c-ion-type|-CO-Ile-(D-Lys)-Phe-NMeAla-Hty-|z-ion-type|+H]+H+													14760	320.16	857942	20.7053	1
	Notes														14760	458.276	850222	20.519	1
															14760	504.285	707823	17.0824	1
	No.	3													14760	486.275	679052	16.388	1
	Fragment 2														14760	205.133	622273	15.0178	1
	Formula	[C34H47N6O6]+													14760	373.222	609841	14.7177	1
	Theoretical m/z	635.35534													14760	596.309	516187	12.4575	1
	Measured m/z	635.3538818													14760	432.298	494369	11.931	1
	Mass error (ppm)	2.29509													14760	433.245	484580	11.6947	1
	Fragment name	[|y-ion-type|-(D-Lys)-Phe-NMeAla-Hty-Val-CO]+													14760	571.358	423434	10.219	1
	Notes	fragment name not very precise													14760	460.293	421179	10.1646	1
															14760	277.155	404911	9.772	1
	No.	4													14760	387.243	396973	9.58043	1
	Fragment 3														14760	449.238	388285	9.37075	1
	Formula	[C31H48N6O7]+H+													14760	385.243	385122	9.29443	1
	Theoretical m/z	617.36591													14760	532.314	380483	9.18247	1
	Measured m/z	617.3643188													14760	178.274	380347	9.17918	1
	Mass error (ppm)	2.5774													14760	552.314	371730	8.97121	1
	Fragment name	[|y-ion-type|-NMeAla-Phe-(D-Lys)-Phe-Ile-CO-Val-|b-ion-type|]+H+													14760	681.364	362163	8.74034	1
	Notes														14760	339.203	353916	8.54132	1
															14760	249.16	349864	8.44351	1
	No.	5													14760	226.154	341888	8.25103	1
	Fragment 4														14760	599.355	333903	8.05832	1
	Formula	[C26H39N5O6]+H+													14760	472.293	326900	7.88931	1
	Theoretical m/z	518.29746													14760	410.207	326427	7.87789	1
	Measured m/z	518.2976685													14760	430.274	323741	7.81306	1
	Mass error (ppm)	0.402279													14760	401.219	304646	7.35223	1
	Fragment name	[|y-ion-type|-NMeAla-Phe-(D-Lys)-Phe-Ile-CO-|b-ion-type|]+H+													14760	488.288	289262	6.98096	1
	Notes														14760	379.234	286926	6.92459	1
															14760	199.144	282790	6.82477	1
	No.	6													14760	129.102	271693	6.55696	1
	Fragment 5														14760	297.192	270102	6.51857	1
	Formula	[C25H39N5O5]+H+													14760	431.229	260411	6.28468	1
	Theoretical m/z	490.30255													14760	317.185	244651	5.90435	1
	Measured m/z	490.3027344													14760	766.459	243322	5.87226	1
	Mass error (ppm)	0.376094													14760	589.372	234669	5.66343	1
	Fragment name	[|y-ion-type|-NMeAla-Phe-(D-Lys)-Phe-Ile-|y-ion-type|]+H+													14760	261.159	229322	5.53439	1
	Notes														14760	523.96	223273	5.3884	1
															14760	534.317	219443	5.29598	1
	No.	7													14760	621.125	218702	5.2781	1
	Fragment 6														14760	190.121	212873	5.13741	1
	Formula	[C20H28N4O5]+H+													14760	359.206	210592	5.08237	1
	Theoretical m/z	405.21335													14760	324.595	208713	5.03703	1
	Measured m/z	405.2130127													14760	114.046	205306	4.9548	1
	Mass error (ppm)	0.832401													14760	316.201	200076	4.82857	1
	Fragment name	[|x-ion-type|-Val-Hty-NMeAla-|y-ion-type|]+H+													14760	294.175	189828	4.58124	1
	Notes														14760	225.122	189084	4.5633	1
															14760	120.081	175848	4.24387	1
	No.	8													14760	150.091	170886	4.12411	1
	Fragment 7														14760	388.508	170456	4.11374	1
	Formula	[C19H27N3O4]+H+													14760	153.99	152076	3.67017	1
	Theoretical m/z	362.20754													14760	143.019	129266	3.11968	1
	Measured m/z	362.2073059
	Mass error (ppm)	0.646315
	Fragment name	[|z-ion-type|-Val-Hty-NMeAla-|c-ion-type|]+H+
	Notes
	No.	9
	Fragment 8
	Formula	[C15H20N2O3]+H+
	Theoretical m/z	277.15475
	Measured m/z	277.1546021
	Mass error (ppm)	0.533637
	Fragment name	[|y-ion-type|-Val-Hty-|b-ion-type|]+H+
	Notes
	No.	10
	Fragment 9
	Formula	[C14H18N2O3]+H+
	Theoretical m/z	263.13909
	Measured m/z	263.138916
	Mass error (ppm)	0.661247
	Fragment name	[|z-ion-type|-Hty-NMeAla-|c-ion-type|]+H+
	Notes
	No.	11
	Fragment 10
	Formula	[C13H16N2O2]+H+
	Theoretical m/z	233.12852
	Measured m/z	233.128006
	Mass error (ppm)	2.20479
	Fragment name	[|y-ion-type|-NMeAla-Phe-|b-ion-type|]+H+
	Notes
	No.	12
	Fragment 11
	Formula	[C5H7NO2]+H+
	Theoretical m/z	114.05498
	Measured m/z	114.0544586
	Mass error (ppm)	4.57148
	Fragment name	[|b-ion-type|-NMeAla-|b-ion-type|+H]+
	Notes

## Sheet: Nodulapeptin865
Compound	Nodulapeptin 865
CyanoMetDB_ID	CyanoMetDB_0751
Molecular formula	C44H63N7O11
Buildongblock string	[(AcSer)--(NMeHty)--(Hphe)--(Val)--(Lys)]--CO--(Ile)
Smiles	O=C(N(C(CCC1=CC=C(O)C=C1)C(NC(COC(C)=O)C2=O)=O)C)C(NC(C(C(C)C)NC(C(CCCCN2)NC(NC(C(CC)C)C(O)=O)=O)=O)=O)CCC3=CC=CC=C3
Sample type	Greifensee 3-meter depth
Sample used to generate reference spectrum	221117_GS_Load29Sep2_Elute29Sep1
Precursor	m/z	866.466
Precursor	adduct	M+H+													MS2 spectrum	HCD30					Other candidates indicated by MetFrag
	No.	1													Scan Number	m/z	Intensity	Relative	Segment Number		MetFrag	Score	InChI	MonoisotopicMass	CompoundName	Identifier	MetFrag_Values	MolecularFormula	SMILES	FormulasOfExplPeaks	ExplPeaks	NumberPeaksUsed	NoExplPeaks
	Precursor														10469	403.196	1.46232e+06	100	1		1341.7105849242719	1.0	InChI=1S/C44H63N7O11/c1-7-27(4)37(43(59)60)50-44(61)48-32-15-11-12-24-45-38(54)34(25-62-28(5)52)47-40(56)35(23-19-30-16-20-31(53)21-17-30)51(6)42(58)33(22-18-29-13-9-8-10-14-29)46-41(57)36(26(2)3)49-39(32)55/h8-10,13-14,16-17,20-21,26-27,32-37,53H,7,11-12,15,18-19,22-25H2,1-6H3,(H,45,54)(H,46,57)(H,47,56)(H,49,55)(H,59,60)(H2,48,50,61)	865.4585559	Nodulapeptin 865	CyanoMetDB_0751	1058.0;1058.0;1058.0;1877.0;1877.0;1877.0;653.0;405.0;405.0;405.0;1834.0;1834.0;1834.0;1113.0;1113.0;1113.0;765.0;765.0;1058.0;1058.0;305.0;305.0;305.0;1596.0;1596.0;1596.0;1158.0;1158.0;1158.0;1158.0;958.0;958.0;958.0;653.0;653.0;653.0;958.0;796.0;653.0;653.0;653.0;610.0;610.0;610.0;1115.0;1058.0;1058.0;1058.0;1101.0;1101.0;1101.0;796.0;796.0;796.0;958.0;958.0;958.0;653.0;653.0;753.0;753.0;1001.…	C44H63N7O11	O=C(N(C(CCC1=CC=C(O)C=C1)C(NC(COC(C)=O)C2=O)=O)C)C(NC(C(C(C)C)NC(C(CCCCN2)NC(NC(C(CC)C)C(O)=O)=O)=O)=O)CCC3=CC=CC=C3	101.0704422:[C4H7N2O+H]+H+;101.0704803:[C4H7N2O+H]+H+;101.0706177:[C4H7N2O+H]+H+;120.0800552:[C8H10N]+;120.0801544:[C8H10N]+;120.0802536:[C8H10N]+;129.1014862:[C6H12N2O]+H+;132.1006165:[C6H12NO2+H]+H+;132.1011658:[C6H12NO2+H]+H+;132.1015015:[C6H12NO2+H]+H+;136.0749664:[C8H9NO]+H+;136.0753937:[C8H9NO]+H+;136.0757294:[C8H9NO]+H+;145.0962677:[C6H11N2O2+H]+H+;145.0966339:[C6H11N2O2+H]+H+;145.0970917:…	101.0704422_66.5;101.0704803_55.1;101.0706177_36.1;120.0800552_294.1;120.0801544_174.3;120.0802536_276.6;129.1014862_12.6;132.1006165_16.0;132.1011658_31.1;132.1015015_19.2;136.0749664_55.6;136.0753937_43.5;136.0757294_58.5;145.0962677_60.4;145.0966339_31.4;145.0970917_46.3;155.0805206_25.5;155.0814819_25.0;171.1121674_36.7;171.1124573_14.3;173.0911255_174.8;173.0912628_173.1;173.0913239_122.3;17…	273	215
	Formula	[C44H63N7O11+H]+													10469	302.149	456082	31.1889	1
	Theoretical m/z	866.466													10469	421.206	442089	30.2319	1
	Measured m/z	866.462													10469	216.097	435684	29.7939	1
	Mass error (ppm)	4.19186													10469	332.16	435313	29.7686	1
	Fragment name	[M+H]+													10469	120.08	430514	29.4404	1		Note:	MetFrag only suggests one candidate; MetFrag output combines three samples' (triplicates) spectra.
	Notes	precursor not observed in HCD30, but observed in HCD15													10469	231.112	430322	29.4273	1
															10469	502.265	345831	23.6494	1
	No.	2													10469	178.29	332071	22.7085	1
	Fragment 1														10469	249.122	323449	22.1188	1
	Formula	[C28H41N6O8]+													10469	173.091	255870	17.4975	1
	Theoretical m/z	589.29818													10469	484.254	243286	16.637	1
	Measured m/z	589.2959595													10469	330.174	230393	15.7553	1
	Mass error (ppm)	3.76804													10469	385.187	204077	13.9557	1
	Fragment name	[(|c-ion-type|-Val-Lys-AcSer-NMeHty-|y-ion-type|)-CO-|b-ion-type|]+													10469	221.127	190892	13.054	1
	Notes	fragment name not very precise													10469	302.112	179072	12.2457	1
															10469	242.149	168667	11.5342	1
	No.	3													10469	373.15	167147	11.4302	1
	Fragment 2														10469	474.27	159217	10.888	1
	Formula	[C25H37N5O6-H]+													10469	457.242	145371	9.9411	1
	Theoretical m/z	502.26614													10469	243.133	139146	9.51541	1
	Measured m/z	502.2650757													10469	355.197	135653	9.27656	1
	Mass error (ppm)	2.119													10469	260.159	133407	9.12293	1
	Fragment name	[|c-ion-type|-NMeHty-Hphe-Val-|c-ion-type|-CO-Ile-H]+													10469	376.185	126980	8.68346	1
	Notes														10469	337.187	112896	7.72029	1
															10469	254.15	107291	7.33703	1
	No.	4													10469	431.227	106533	7.28521	1
	Fragment 3														10469	201.123	104047	7.11519	1
	Formula	[C20H27N4O5]+													10469	320.159	102633	7.0185	1
	Theoretical m/z	403.19769													10469	347.191	97648	6.67759	1
	Measured m/z	403.1963806													10469	173.128	96941.5	6.62928	1
	Mass error (ppm)	3.24754													10469	292.128	94080.8	6.43365	1
	Fragment name	[|c-ion-type|-AcSer-(NMeHty-C6H6O)-Hphe-|y-ion-type|]+													10469	145.096	88417.7	6.04639	1
	Notes														10469	571.291	87205	5.96345	1
															10469	227.139	86857.1	5.93966	1
	No.	5													10469	272.159	86038.7	5.8837	1
	Fragment 4														10469	589.298	85717.5	5.86173	1
	Formula	[C17H26N3O7]+H+													10469	136.076	85674.4	5.85879	1
	Theoretical m/z	385.18444													10469	350.169	85626.2	5.85549	1
	Measured m/z	385.1860352													10469	256.092	85036.1	5.81514	1
	Mass error (ppm)	4.14139													10469	101.07	80707.1	5.5191	1
	Fragment name	[|b-ion-type|-[CO-Ile]-Lys-AcSer-|z-ion-type|]+H+													10469	377.182	80004.4	5.47104	1
	Notes														10469	302.185	78966.4	5.40006	1
															10469	475.255	78515.4	5.36922	1
	No.	6													10469	520.279	75655.3	5.17364	1
	Fragment 5														10469	370.169	73800.5	5.0468	1
	Formula	[C17H22N3O4]+													10469	363.166	73419.6	5.02075	1
	Theoretical m/z	332.16056													10469	393.211	72635.6	4.96714	1
	Measured m/z	332.1599121													10469	348.191	71014.6	4.85628	1
	Mass error (ppm)	1.95056													10469	415.197	68491.3	4.68373	1
	Fragment name	[|a-ion-type|-AcSer-Hphe-|y-ion-type|]+													10469	472.22	66690.9	4.56061	1
	Notes														10469	274.118	65738.2	4.49546	1
															10469	492.28	65381	4.47104	1
	No.	7													10469	183.112	64790.3	4.43064	1
	Fragment 6														10469	288.155	61178.2	4.18363	1
	Formula	[C16H20N3O3]+													10469	456.259	58021.5	3.96776	1
	Theoretical m/z	302.14999													10469	356.197	57314.3	3.9194	1
	Measured m/z	302.1489563													10469	187.106	56433.6	3.85917	1
	Mass error (ppm)	3.42115													10469	545.263	54361.9	3.7175	1
	Fragment name	[|c-ion-type|-Hphe-Val-|x-ion-type|]+													10469	171.112	53679.8	3.67085	1
	Notes														10469	207.112	53173.8	3.63625	1
															10469	334.139	52423.1	3.58492	1
	No.	8													10469	297.156	51266.3	3.50581	1
	Fragment 7														10469	256.129	49816.6	3.40668	1
	Formula	[C13H15N2O2]+													10469	435.225	49492.4	3.38451	1
	Theoretical m/z	231.11286													10469	105.065	48552.1	3.3202	1
	Measured m/z	231.1120148													10469	252.097	47271.8	3.23265	1
	Mass error (ppm)	3.65709													10469	445.203	47190.6	3.22709	1
	Fragment name	[|b-ion-type|-Hphe-|y-ion-type|]+													10469	132.101	45479	3.11005	1
	Notes														10469	209.128	45460.4	3.10878	1
															10469	270.143	44780.5	3.06228	1
	No.	9													10469	199.071	44764	3.06116	1
	Fragment 8														10469	242.113	44066.3	3.01344	1
	Formula	[C7H13N2O3]+													10469	181.096	36582.6	2.50168	1
	Theoretical m/z	173.09211													10469	110.614	35747.6	2.44457	1
	Measured m/z	173.0913239													10469	168.935	33750.9	2.30803	1
	Mass error (ppm)	4.54151													10469	120.072	30181	2.0639	1
	Fragment name	[|c-ion-type|-CO-Ile|]+													10469	120.665	28370.2	1.94007	1
	Notes														10469	120.99	26720.9	1.82729	1
															10469	108.113	24595.5	1.68195	1
	No.	10
	Fragment 9
	Formula	[C8H10N]+
	Theoretical m/z	120.08082
	Measured m/z	120.0802536
	Mass error (ppm)	4.71682
	Fragment name	[|y-ion-type|-(Hphe-CH)]+
	Notes	extra break at aromatic ring

## Sheet: Anabaenopeptin807
Compound	Anabaenopeptin 807
CyanoMetDB_ID	CyanoMetDB_0809
Molecular formula	C42H61N7O9
Buildongblock string	[(Phe)--(NMeAla)--(Hty)--(Ile)--(Lys)]--CO--(Ile)
Smiles	O=C(N(C(C)C(NC(CC1=CC=CC=C1)C2=O)=O)C)C(NC(C(C(CC)C)NC(C(CCCCN2)NC(NC(C(CC)C)C(O)=O)=O)=O)=O)CCC3=CC=C(O)C=C3
Sample type	Greifensee 3-meter depth
Sample used to generate reference spectrum	210713_GSEx_Load22Oct2_Elute22Oct1
Precursor	m/z	808.46
Precursor	adduct	M+H+													MS2 spectrum	HCD30					Other candidates indicated by MetFrag
	No.	1													Scan Number	m/z	Intensity	Relative	Segment Number		MetFrag	Score	InChI	MonoisotopicMass	CompoundName	Identifier	MetFrag_Values	MolecularFormula	SMILES	FormulasOfExplPeaks	ExplPeaks	NumberPeaksUsed	NoExplPeaks
	Precursor														15871	405.213	1.50129e+06	100	1		2911.0497229065804	1.0	InChI=1S/C42H61N7O9/c1-7-25(3)34-39(54)44-32(22-19-28-17-20-30(50)21-18-28)40(55)49(6)27(5)36(51)45-33(24-29-14-10-9-11-15-29)37(52)43-23-13-12-16-31(38(53)47-34)46-42(58)48-35(41(56)57)26(4)8-2/h9-11,14-15,17-18,20-21,25-27,31-35,50H,7-8,12-13,16,19,22-24H2,1-6H3,(H,43,52)(H,44,54)(H,45,51)(H,47,53)(H,56,57)(H2,46,48,58)	807.4530766	Anabaenopeptin 807	CyanoMetDB_0809	1553.0;653.0;653.0;653.0;653.0;610.0;610.0;610.0;653.0;653.0;653.0;653.0;653.0;653.0;653.0;1058.0;1058.0;1058.0;653.0;958.0;958.0;958.0;1015.0;958.0;958.0;958.0;610.0;610.0;610.0;1834.0;958.0;958.0;958.0;1113.0;1101.0;1101.0;1101.0;753.0;653.0;653.0;610.0;610.0;610.0;653.0;653.0;1058.0;1058.0;1058.0;1058.0;958.0;696.0;696.0;696.0;958.0;958.0;958.0;958.0;958.0;958.0;1058.0;1058.0;1058.0;1058.0;105…	C42H61N7O9	O=C(N(C(C)C(NC(CC1=CC=CC=C1)C2=O)=O)C)C(NC(C(C(CC)C)NC(C(CCCCN2)NC(NC(C(CC)C)C(O)=O)=O)=O)=O)CCC3=CC=C(O)C=C3	114.0462341:[C9H8-2H]+;114.0544205:[C5H7NO2]+H+;114.0544281:[C5H7NO2]+H+;114.0544891:[C5H7NO2]+H+;120.0804062:[C8H9N]+H+;129.1016235:[C6H12N2O]+H+;129.1017151:[C6H12N2O]+H+;129.1017456:[C6H12N2O]+H+;150.0904388:[C9H11NO]+H+;150.0912781:[C9H11NO]+H+;150.091568:[C9H11NO]+H+;190.1233368:[C12H15NO]+H+;205.1331329:[C12H16N2O]+H+;205.1332703:[C12H16N2O]+H+;205.1333466:[C12H16N2O]+H+;213.1591187:[C11H19…	114.0462341_31.8;114.0544205_566.0;114.0544281_430.4;114.0544891_670.4;120.0804062_32.1;129.1016235_72.9;129.1017151_85.1;129.1017456_92.0;150.0904388_38.4;150.0912781_57.9;150.091568_36.0;190.1233368_24.3;205.1331329_174.5;205.1332703_137.5;205.1333466_201.6;213.1591187_97.0;213.1592407_81.5;213.1595154_115.9;219.1493225_25.1;226.1543121_62.6;226.1545715_53.9;226.1555634_73.6;227.1745605_38.5;23…	247	184
	Formula	[C42H61N7O9+H]+													15871	635.354	915022	60.949	1		2752.830554228816	0.9456	InChI=1S/C42H61N7O9/c1-6-27(4)35(41(56)57)48-42(58)46-30-19-13-14-24-43-36(51)32(25-50)45-38(53)33(23-21-29-17-11-8-12-18-29)49(5)40(55)31(22-20-28-15-9-7-10-16-28)44-39(54)34(26(2)3)47-37(30)52/h7-12,15-18,26-27,30-35,50H,6,13-14,19-25H2,1-5H3,(H,43,51)(H,44,54)(H,45,53)(H,47,52)(H,56,57)(H2,46,48,58)	807.4530766	Nodulapeptin 807	CyanoMetDB_0810	753.0;753.0;753.0;1877.0;653.0;653.0;653.0;1834.0;1834.0;1834.0;1101.0;1101.0;1101.0;1101.0;1015.0;1015.0;1015.0;1101.0;915.0;915.0;915.0;1058.0;753.0;753.0;753.0;753.0;753.0;753.0;1934.0;915.0;915.0;915.0;1553.0;1553.0;1553.0;1553.0;753.0;610.0;610.0;610.0;610.0;610.0;653.0;610.0;653.0;653.0;653.0;1101.0;1001.0;696.0;696.0;696.0;1001.0;1001.0;1001.0;958.0;958.0;958.0;696.0;696.0;696.0;1058.0;105…	C42H61N7O9	O=C(N(C(CCC1=CC=CC=C1)C(NC(CO)C2=O)=O)C)C(NC(C(C(C)C)NC(C(CCCCN2)NC(NC(C(CC)C)C(O)=O)=O)=O)=O)CCC3=CC=CC=C3	114.0544205:[C5H9NO2-H]+;114.0544281:[C5H9NO2-H]+;114.0544891:[C5H9NO2-H]+;120.0804062:[C8H10N]+;129.1016235:[C6H12N2O]+H+;129.1017151:[C6H12N2O]+H+;129.1017456:[C6H12N2O]+H+;150.0904388:[C9H11NO]+H+;150.0912781:[C9H11NO]+H+;150.091568:[C9H11NO]+H+;190.1233368:[C12H14NO+H]+H+;205.1331329:[C12H15N2O+H]+H+;205.1332703:[C12H15N2O+H]+H+;205.1333466:[C12H15N2O+H]+H+;213.1591187:[C11H19N2O2+H]+H+;213.1…	114.0544205_566.0;114.0544281_430.4;114.0544891_670.4;120.0804062_32.1;129.1016235_72.9;129.1017151_85.1;129.1017456_92.0;150.0904388_38.4;150.0912781_57.9;150.091568_36.0;190.1233368_24.3;205.1331329_174.5;205.1332703_137.5;205.1333466_201.6;213.1591187_97.0;213.1592407_81.5;213.1595154_115.9;219.1493225_25.1;226.1543121_62.6;226.1545715_53.9;226.1555634_73.6;227.1745605_38.5;231.1486816_415.9;2…	247	175
	Theoretical m/z	808.46													15871	114.054	869967	57.9478	1
	Measured m/z	808.459													15871	362.207	760686	50.6688	1
	Mass error (ppm)	1.797													15871	550.302	753432	50.1855	1
	Fragment name	[M+H]+													15871	631.381	709982	47.2914	1		Note:	For the 2 candidates, annotation does not suggest Nodulapeptin 807, the fragment predictions of 114 and 631 mass are not good. The MetFrag output combines three samples' (triplicates) spectra.
	Notes	precursor not observed in HCD30, but observed in HCD15													15871	532.312	651358	43.3865	1
															15871	231.149	639195	42.5763	1		Nodulapeptin 807
	No.	2													15871	233.128	613850	40.8881	1					Formula	[C5H9NO2-H]+		Formula	[C32H49N6O7+H]+H+
	Fragment 1														15871	504.314	609105	40.572	1					Mass	114.05498		Mass	631.38157
	Formula	[C35H47N6O8+H]+H+													15871	263.139	529640	35.2789	1					Peak m/z	114.0544205		Peak m/z	631.3811035
	Theoretical m/z	681.36082													15871	403.233	434312	28.9292	1
	Measured m/z	681.3601074													15871	637.37	396400	26.4039	1
	Mass error (ppm)	1.04585													15871	320.161	360772	24.0308	1
	Fragment name	[(|c-ion-type|-Lys-Phe-NAla-Hty-|z-ion-type|)-CO-Ile+H]+H+													15871	458.275	322452	21.4783	1
	Notes														15871	486.272	288799	19.2367	1
															15871	205.133	268278	17.8698	1
	No.	3													15871	596.31	241505	16.0865	1
	Fragment 2														15871	373.222	202105	13.462	1
	Formula	[C34H46N6O6]+H+													15871	178.277	196438	13.0846	1
	Theoretical m/z	635.35534													15871	460.292	195089	12.9947	1
	Measured m/z	635.3540649													15871	432.298	192700	12.8356	1
	Mass error (ppm)	2.00691													15871	178.297	175590	11.6959	1
	Fragment name	[(Lys-Phe-NAla-Hty-Ile)-CO-|y-ion-type|]+H+													15871	447.26	172076	11.4618	1
	Notes														15871	277.154	169146	11.2667	1
															15871	681.36	152717	10.1724	1
	No.	4													15871	213.159	149094	9.93105	1
	Fragment 3														15871	645.336	139213	9.27289	1
	Formula	[C32H50N6O7]+H+													15871	339.204	137218	9.14	1
	Theoretical m/z	631.38157													15871	488.285	135908	9.05273	1
	Measured m/z	631.3811035													15871	316.2	131052	8.72929	1
	Mass error (ppm)	0.738856													15871	129.102	130875	8.71746	1
	Fragment name	[(|b-ion-type|-Ile-Lys-Phe-NMeAla-|y-ion-type|)-CO-Ile]+H+													15871	379.234	127671	8.50405	1
	Notes														15871	449.234	117344	7.81622	1
															15871	585.377	115838	7.71592	1
	No.	5													15871	399.261	115473	7.69155	1
	Fragment 4														15871	226.156	113086	7.53256	1
	Formula	[C30H41N5O5-H]+													15871	239.138	110628	7.36887	1
	Theoretical m/z	550.30255													15871	603.385	109400	7.28705	1
	Measured m/z	550.3016357													15871	249.159	108723	7.24199	1
	Mass error (ppm)	1.66145													15871	300.19	98013.8	6.52863	1
	Fragment name														15871	444.27	96296.3	6.41423	1
	Notes	one side not break at peptide bond													15871	419.272	91178.4	6.07333	1
															15871	546.334	90761.9	6.04559	1
	No.	6													15871	613.373	88883.9	5.92049	1
	Fragment 5														15871	514.302	88395.3	5.88795	1
	Formula	[C27H42N5O6]+													15871	347.242	88016.6	5.86272	1
	Theoretical m/z	532.31312													15871	516.28	86697.4	5.77485	1
	Measured m/z	532.3121338													15871	443.264	86136	5.73746	1
	Mass error (ppm)	1.85267													15871	387.241	85847.1	5.71821	1
	Fragment name	[(|a-ion-type|-Hty-Ile-Lys-|y-ion-type|)-CO-Ile]+													15871	663.349	84357.3	5.61898	1
	Notes														15871	371.266	82546	5.49833	1
															15871	442.278	82328.3	5.48383	1
	No.	7													15871	780.472	81920.8	5.45669	1
	Fragment 6														15871	410.207	81644.7	5.43829	1
	Formula	[C24H36N5O4]+													15871	609.375	81606.8	5.43577	1
	Theoretical m/z	458.27632													15871	190.121	77225.1	5.14391	1
	Measured m/z	458.275177													15871	256.165	75486.8	5.02812	1
	Mass error (ppm)	2.49413													15871	461.307	74048.1	4.93229	1
	Fragment name	[|c-ion-type|-Ile-Lys-Phe-NMeAla-|z-ion-type|]+													15871	429.249	73484.1	4.89472	1
	Notes														15871	289.19	72092.9	4.80206	1
															15871	529.315	71872.3	4.78736	1
	No.	8													15871	578.302	69810.1	4.65	1
	Fragment 7														15871	261.158	68132.4	4.53825	1
	Formula	[C20H27N4O5+H]+H+													15871	552.313	67994.3	4.52905	1
	Theoretical m/z	405.21335													15871	317.185	67522.6	4.49763	1
	Measured m/z	405.2128906													15871	528.32	67123.1	4.47102	1
	Mass error (ppm)	1.13372													15871	534.308	67118.7	4.47073	1
	Fragment name														15871	360.224	65486.9	4.36203	1
	Notes	one side not break at peptide bond													15871	365.185	65269.5	4.34756	1
															15871	359.202	64567.1	4.30077	1
	No.	9													15871	401.214	63175	4.20804	1
	Fragment 8														15871	331.239	61720.2	4.11114	1
	Formula	[C19H26N3O4+H]+H+													15871	524.324	60868.2	4.05439	1
	Theoretical m/z	362.20754													15871	227.175	59238.6	3.94584	1
	Measured m/z	362.2072144													15871	345.179	56662.2	3.77423	1
	Mass error (ppm)	0.898932													15871	296.9	55263.1	3.68104	1
	Fragment name	[|b-ion-type|-NMeAla-Hty-Ile-|y-ion-type|+H]+H+													15871	150.092	55257.5	3.68066	1
	Notes														15871	332.193	55134.5	3.67247	1
															15871	247.18	53972.3	3.59506	1
	No.	10													15871	518.334	52457.5	3.49416	1
	Fragment 9														15871	312.956	51440.8	3.42643	1
	Formula	[C14H18N2O3]+H+													15871	272.158	51204.4	3.41069	1
	Theoretical m/z	263.13909													15871	166.322	41744.9	2.7806	1
	Measured m/z	263.1387329													15871	236.138	41518.2	2.7655	1
	Mass error (ppm)	1.35708													15871	152.376	41374.9	2.75595	1
	Fragment name	[|b-ion-type|-NMeAla-Hty-|y-ion-type|]+H+													15871	172.792	41286.1	2.75004	1
	Notes
	No.	11
	Fragment 10
	Formula	[C14H19N2O]+
	Theoretical m/z	231.14927
	Measured m/z	231.1486816
	Mass error (ppm)	2.54554
	Fragment name	[|z-ion-type|-Lys-Phe-|y-ion-type|]+
	Notes
	No.	12
	Fragment 11
	Formula	[C5H7NO2]+H+
	Theoretical m/z	114.05498
	Measured m/z	114.0544205
	Mass error (ppm)	4.90553
	Fragment name	[|b-ion-type|-NMeAla-|x-ion-type|]+H+
	Notes

## Sheet: Anabaenopeptin820
Compound	Anabaenopeptin 820
CyanoMetDB_ID	CyanoMetDB_0868
Molecular formula	C41H60N10O8
Buildongblock string	[(Phe)--(NMeAla)--(Hphe)--(Val)--(Lys)]--CO--(Arg)
Smiles	O=C(N(C(C)C(NC(CC1=CC=CC=C1)C2=O)=O)C)C(NC(C(C(C)C)NC(C(CCCCN2)NC(NC(CCCNC(N)=N)C(O)=O)=O)=O)=O)CCC3=CC=CC=C3
Sample type	Greifensee 3-meter depth
Sample used to generate reference spectrum	210713_GSEx_Load03Sep2_Elute03Sep1
Precursor	m/z	821.467
Precursor	adduct	M+H+													MS2 spectrum	HCD30					Other candidates indicated by MetFrag
	No.	1													Scan Number	m/z	Intensity	Relative	Segment Number		MetFrag	Score	InChI	MonoisotopicMass	CompoundName	Identifier	MetFrag_Values	MolecularFormula	SMILES	FormulasOfExplPeaks	ExplPeaks	NumberPeaksUsed	NoExplPeaks
	Precursor														11421	201.098	2497193	100	1		131.30213849914676	1.0	InChI=1S/C41H60N10O8/c1-25(2)33-37(55)46-30(21-20-27-14-7-5-8-15-27)38(56)51(4)26(3)34(52)47-32(24-28-16-9-6-10-17-28)35(53)44-22-12-11-18-29(36(54)50-33)48-41(59)49-31(39(57)58)19-13-23-45-40(42)43/h5-10,14-17,25-26,29-33H,11-13,18-24H2,1-4H3,(H,44,53)(H,46,55)(H,47,52)(H,50,54)(H,57,58)(H4,42,43,45)(H2,48,49,59)	820.4595589	Anabaenopeptin 820	CyanoMetDB_0868	753.0;653.0;653.0;610.0;610.0;305.0;305.0;610.0;610.0;405.0;405.0;405.0;305.0;305.0;305.0;753.0;610.0;610.0;1101.0;610.0;753.0;1058.0;1048.0;405.0;405.0;405.0;753.0;360.0	C41H60N10O8	O=C(N(C(C)C(NC(CC1=CC=CC=C1)C2=O)=O)C)C(NC(C(C(C)C)NC(C(CCCCN2)NC(NC(CCCNC(N)=N)C(O)=O)=O)=O)=O)CCC3=CC=CC=C3	112.0871582:[C5H11N3-H]+;114.0547485:[C5H7NO2]+H+;114.0552979:[C5H7NO2]+H+;115.0864792:[C5H10N2O]+H+;116.0705719:[C5H9NO2]+H+;158.0925598:[C6H12N3O2]+;158.0930023:[C6H12N3O2]+;159.0772552:[C6H10N2O3]+H+;159.0772858:[C6H10N2O3]+H+;175.1190796:[C6H13N4O2+H]+H+;175.1191101:[C6H13N4O2+H]+H+;175.1191864:[C6H13N4O2+H]+H+;201.0984192:[C7H13N4O3]+;201.098465:[C7H13N4O3]+;201.0984802:[C7H13N4O3]+;231.1505…	112.0871582_6.8;114.0547485_3.1;114.0552979_9.0;115.0864792_3.4;116.0705719_3.6;158.0925598_6.9;158.0930023_3.3;159.0772552_2.8;159.0772858_5.7;175.1190796_40.4;175.1191101_88.9;175.1191864_191.5;201.0984192_999.0;201.098465_499.0;201.0984802_207.5;231.1505585_6.3;233.1279907_4.1;247.1446075_11.0;298.1247559_4.0;346.2124634_9.1;544.2871704_4.8;593.3824463_5.1;603.3671875_5.8;621.3737793_29.6;621.…	58	28
	Formula	[C41H60N10O8+H]+													11421	175.119	478732	19.1708	1
	Theoretical m/z	821.467													11421	821.459	163940	6.56496	1
	Measured m/z	821.468													11421	621.374	74080.7	2.96656	1
	Mass error (ppm)	1.53981													11421	178.285	62326.3	2.49585	1
	Fragment name	[M+H]+													11421	247.145	27576.9	1.10431	1		Note:	MetFrag only suggests one candidate; The MetFrag output combines three samples' (trplicates) spectra.
	Notes														11421	346.212	22839.6	0.914611	1
															11421	114.055	22605.2	0.905223	1
	No.	2													11421	130.098	22470.6	0.899836	1
	Fragment 1														11421	158.093	17353.9	0.694937	1
	Formula	[C31H48N8O7-H]+													11421	112.087	17014.5	0.681345	1
	Theoretical m/z	643.35639													11421	231.151	15832.1	0.633998	1
	Measured m/z	643.3574219													11421	603.367	14600.8	0.584688	1
	Mass error (ppm)	1.60393													11421	159.077	14264.6	0.571227	1
	Fragment name														11421	593.382	12720.8	0.509405	1
	Notes	one side not break at peptide bond													11421	643.357	12374.4	0.495532	1
															11421	544.287	12090.2	0.484152	1
	No.	3													11421	353	10374.2	0.415433	1
	Fragment 2														11421	233.128	10169.2	0.407226	1
	Formula	[C34H47N6O5+H]+H+													11421	361.476	9287.65	0.371923	1
	Theoretical m/z	621.37609													11421	116.071	9119.62	0.365195	1
	Measured m/z	621.3737793													11421	313.256	8864	0.354958	1
	Mass error (ppm)	3.71868													11421	334.739	8754.2	0.350562	1
	Fragment name	[M-Arg+H]+H+													11421	115.086	8402.01	0.336458	1
	Notes														11421	296.318	8241.48	0.33003	1
															11421	157.034	7736.26	0.309798	1
	No.	4													11421	189.7	7699.82	0.308339	1
	Fragment 3
	Formula	[C34H47N6O4]+
	Theoretical m/z	603.36552
	Measured m/z	603.3671875
	Mass error (ppm)	2.76366
	Fragment name	[M-Arg-O]+
	Notes
	No.	5
	Fragment 4
	Formula	[C26H39N7O6-H]+
	Theoretical m/z	544.28794
	Measured m/z	544.2871704
	Mass error (ppm)	1.41396
	Fragment name
	Notes	one side not break at peptide bond
	No.	6
	Fragment 5
	Formula	[C19H27N3O3]+H+
	Theoretical m/z	346.21263
	Measured m/z	346.2124634
	Mass error (ppm)	0.481207
	Fragment name	[|b-ion-type|-NMeAla-Hphe-Val-|y-ion-type|]+H+
	Notes
	No.	7
	Fragment 6
	Formula	[C14H18N2O2]+H+
	Theoretical m/z	247.14418
	Measured m/z	247.1446075
	Mass error (ppm)	1.72976
	Fragment name	[|b-ion-type|-NMeAla-Hphe-|y-ion-type|]+H+
	Notes
	No.	8
	Fragment 7
	Formula	[C7H13N4O3]+
	Theoretical m/z	201.09825
	Measured m/z	201.0984192
	Mass error (ppm)	0.84138
	Fragment name	[Arg]+
	Notes	complementary fragment of Fragment 2
	No.	9
	Fragment 8
	Formula	[C6H13N4O2+H]+H+
	Theoretical m/z	175.119
	Measured m/z	175.1191101
	Mass error (ppm)	0.628715
	Fragment name	[Arg-|y-ion-type|+H]+H+
	Notes
	No.	10
	Fragment 9
	Formula	[C5H7NO2]+H+
	Theoretical m/z	114.05498
	Measured m/z	114.0552979
	Mass error (ppm)	2.78725
	Fragment name	[|b-ion-type|-NMeAla-|x-ion-type|]+H+
	Notes

## Sheet: AnabaenopeptinC
Compound	Anabaenopeptin C
CyanoMetDB_ID	CyanoMetDB_0859
Molecular formula	C41H60N8O9
Buildongblock string	[(Phe)--(NMeAla)--(Hty)--(Val)--(D-Lys)]--CO--(Lys)
Smiles	C[C@H]1C(N[C@@H](CC2=CC=CC=C2)C(NCCCC[C@@H](NC(N[C@@H](C(O)=O)CCCCN)=O)C(N[C@@H](C(C)C)C(N[C@@H](CCC3=CC=C(O)C=C3)C(N1C)=O)=O)=O)=O)=O
Sample type	Greifensee 3-meter depth
Sample used to generate reference spectrum	220221_Gbio1_50_LoadH2O_Elute14Oct2
Precursor	m/z	809.456
Precursor	adduct	M+H+													MS2 spectrum	HCD30					Other candidates indicated by MetFrag
	No.	1													Scan Number	m/z	Intensity	Relative	Segment Number		MetFrag	Score	InChI	MonoisotopicMass	CompoundName	Identifier	MetFrag_Values	MolecularFormula	SMILES	FormulasOfExplPeaks	ExplPeaks	NumberPeaksUsed	NoExplPeaks
	Precursor														10802	637.369	174590	100	1		1187.1055764516827	1.0	InChI=1S/C41H60N8O9/c1-25(2)34-38(54)44-31(21-18-27-16-19-29(50)20-17-27)39(55)49(4)26(3)35(51)45-33(24-28-12-6-5-7-13-28)36(52)43-23-11-9-14-30(37(53)48-34)46-41(58)47-32(40(56)57)15-8-10-22-42/h5-7,12-13,16-17,19-20,25-26,30-34,50H,8-11,14-15,18,21-24,42H2,1-4H3,(H,43,52)(H,44,54)(H,45,51)(H,48,53)(H,56,57)(H2,46,47,58)/t26-,30+,31-,32+,33-,34-/m0/s1	808.4483255	Anabaenopeptin C	CyanoMetDB_0859	653.0;653.0;653.0;1001.0;1001.0;958.0;958.0;958.0;610.0;610.0;653.0;653.0;653.0;610.0;610.0;610.0;1834.0;1834.0;1058.0;1058.0;610.0;610.0;610.0;753.0;753.0;915.0;915.0;915.0;915.0;915.0;610.0;610.0;1877.0;753.0;753.0;653.0;653.0;653.0;1056.0;610.0;653.0;653.0;1058.0;1058.0;1058.0;665.0;610.0;1058.0;1058.0;305.0;405.0;405.0;405.0	C41H60N8O9	C[C@H]1C(N[C@@H](CC2=CC=CC=C2)C(NCCCC[C@@H](NC(N[C@@H](C(O)=O)CCCCN)=O)C(N[C@@H](C(C)C)C(N[C@@H](CCC3=CC=C(O)C=C3)C(N1C)=O)=O)=O)=O)=O	114.0543747:[C5H7NO2]+H+;114.05439:[C5H7NO2]+H+;114.0546112:[C5H7NO2]+H+;169.1330566:[C9H17N2O]+;169.1341858:[C9H17N2O]+;231.1479492:[C14H19N2O]+;231.1479492:[C14H19N2O]+;231.1483612:[C14H19N2O]+;233.1274261:[C13H16N2O2]+H+;233.1278839:[C13H16N2O2]+H+;249.1591339:[C14H20N2O2]+H+;258.1431274:[C11H19N3O4]+H+;258.143158:[C11H19N3O4]+H+;263.138031:[C14H18N2O3]+H+;263.1387024:[C14H18N2O3]+H+;263.13885…	114.0543747_184.9;114.05439_149.1;114.0546112_40.3;169.1330566_55.6;169.1341858_43.5;231.1479492_248.4;231.1479492_254.4;231.1483612_196.8;233.1274261_67.8;233.1278839_70.5;249.1591339_70.8;258.1431274_128.3;258.143158_51.8;263.138031_137.6;263.1387024_286.0;263.138855_258.9;294.180481_74.1;294.1807251_106.6;320.1600952_66.7;347.2434998_72.3;362.205719_215.9;362.2064209_333.5;362.2069397_117.9;40…	87	53
	Formula	[C38H61N7O9+H]+													10802	362.206	58281.5	33.382	1
	Theoretical m/z	809.456													10802	263.139	49990.3	28.633	1
	Measured m/z	809.455													10802	178.287	43422.3	24.871	1
	Mass error (ppm)	0.743463													10802	231.148	43410.8	24.8645	1
	Fragment name	[M+H]+													10802	635.35	39414.7	22.5756	1		Note:	MetFrag only suggests one candidate; The MetFrag output combines three samples' (trplicates) spectra.
	Notes														10802	809.447	36346.5	20.8182	1
															10802	488.284	34241.5	19.6125	1
	No.	2													10802	114.054	32306.7	18.5043	1
	Fragment 1														10802	232.165	31907.3	18.2756	1
	Formula	[C34H47N6O6+H]+H+													10802	550.302	23532.1	13.4785	1
	Theoretical m/z	637.371													10802	609.374	22925.3	13.1309	1
	Measured m/z	637.369751													10802	258.143	22422	12.8427	1
	Mass error (ppm)	1.95961													10802	275.171	21857.3	12.5193	1
	Fragment name	[M-Lys+H]+H+													10802	403.232	21504.5	12.3172	1
	Notes														10802	632.379	17410.1	9.97203	1
															10802	379.232	17363.3	9.94523	1
	No.	3													10802	724.396	17156.3	9.82666	1
	Fragment 2														10802	533.309	15959	9.14088	1
	Formula	[C34H47N6O6]+													10802	552.316	15822.5	9.0627	1
	Theoretical m/z	635.35534													10802	577.33	13161.9	7.53878	1
	Measured m/z	635.3552856													10802	294.18	12953.2	7.41921	1
	Mass error (ppm)	0.0856214													10802	347.243	12643.4	7.24179	1
	Fragment name	[|y-ion-type|-(D-Lys)-CO-Lys-Val-Hty-|b-ion-type|]+													10802	694.938	12426.8	7.11769	1
	Notes														10802	578.3	11959.6	6.85013	1
															10802	233.127	11853.4	6.78927	1
	No.	4													10802	320.16	11656.3	6.67641	1
	Fragment 3														10802	516.284	11450.1	6.55829	1
	Formula	[C26H40N6O6]+H+													10802	619.353	10870.9	6.22653	1
	Theoretical m/z	533.30836													10802	768.777	10652.8	6.10164	1
	Measured m/z	533.3082275													10802	169.133	9708.88	5.56097	1
	Mass error (ppm)	0.248449													10802	213.97	9381.96	5.37372	1
	Fragment name	[|b-ion-type|-Lys-CO-(D-Lys)-Phe-NMeAla-|y-ion-type|]+H+													10802	339.198	9085.32	5.20381	1
	Notes														10802	184.834	7410.4	4.24447	1
															10802	172.183	6746.71	3.86433	1
	No.	5													10802	132.223	6349.03	3.63655	1
	Fragment 4
	Formula	[C25H38N5O5]+
	Theoretical m/z	488.28689
	Measured m/z	488.2835999
	Mass error (ppm)	6.73805
	Fragment name	[|b-ion-type|-NMeAla-Hty-Val-(D-Lys)-|y-ion-type|]+
	Notes	high mass error but other replicate has good mass error for this fragment prediction
	No.	6
	Fragment 5
	Formula	[C21H32N4O4-H]+
	Theoretical m/z	403.2341
	Measured m/z	403.2351074
	Mass error (ppm)	2.4983
	Fragment name	[|a-ion-type|-Lys-CO-(D-Lys)-Phe-|c-ion-type|-H]+
	Notes
	No.	7
	Fragment 6
	Formula	[C19H27N3O4]+H+
	Theoretical m/z	362.20754
	Measured m/z	362.2064209
	Mass error (ppm)	3.08967
	Fragment name	[|b-ion-type|-NMeAla-Hty-Val-|y-ion-type|]+H+
	Notes
	No.	8
	Fragment 7
	Formula	[C14H18N2O3]+H+
	Theoretical m/z	263.13909
	Measured m/z	263.138855
	Mass error (ppm)	0.893064
	Fragment name	[|b-ion-type|-NMeAla-Hty-|y-ion-type|]+H+
	Notes
	No.	9
	Fragment 8
	Formula	[C14H19N2O]+
	Theoretical m/z	231.14927
	Measured m/z	231.1479492
	Mass error (ppm)	5.71406
	Fragment name	[|z-ion-type|-(D-Lys)-Phe-|y-ion-type|]+
	Notes	high mass error but other replicate has good mass error for this fragment prediction
	No.	10
	Fragment 9
	Formula	[C5H7NO2]+H+
	Theoretical m/z	114.05498
	Measured m/z	114.0543747
	Mass error (ppm)	5.30709
	Fragment name	[|b-ion-type|-NMeAla-|b-ion-type|]+H+
	Notes	high mass error but other replicate has good mass error for this fragment prediction

[truncated: 18 more sheets: AnabaenopeptinNZ825, FerintoicAcidA, FerintoicAcidB, Nodulapeptin821, Nodulapeptin865b, MC-KynA, MC-(H2)YA,  NMe-Ala7 MC-LR,  D-Leu1 MC-HphR, Microginin580, Microginin757, Microginin791, OscillagininA, MicorgininFR5, Microginin761B, Planktocyclin, PlanktopeptinBL1125, Aeruginosamide]
